# Supplementary material for: Accuracy of training recommendations based on a treadmill multistage incremental exercise test
Source: PLoS One. 2018 Oct 11;13(10):e0204696. doi: 10.1371/journal.pone.0204696 (PMC6181318; doi:10.1371/journal.pone.0204696)
Supplement: S1 Dataset — (XLSX) [file pone.0204696.s001.xlsx]

## Sheet: Stats
ID	Measurement	Time	Temperature [°C]	Speed [term.]	Sec	Distance [m]	Overall time running	Heart rate IAT [bpm]	Lactate IAT mmol/l	Speed IAT [km/h]	LAC_BL	LAC_6	LAC_8	LAC_10	LAC_12	LAC_14	LAC_16	LAC_18	LAC_20	LAC_22	LAC_R3	LAC_R5	LAC_Max	HR_BL	HR_6	HR_8	HR_10	HR_12	HR_14	HR_16	HR_18	HR_20	HR_22	HR_R3	HR_R5	HR/IAT	HR_Max	RPE_6	RPE_8	RPE_10	RPE_12	RPE_14	RPE_16	RPE_18	RPE_20	RPE_22	RPE_max	RPE at IAT	RPE at IAT
FT01	TM	19:30:00	25	18	112	3860	22.8667	167	3.14	12.9	1.37	1.59	1.52	1.78	2.42	4.26	7.26	10.15			11.9	11.49	11.9	62	110	128	142	160	175	185	191			105	98		191	6	9	11	13	15	18	20			20	13	15
FT02	TM	13:05:00	25	18	50	3550	21.8333	168	2.2	15.1	1.02	0.89	0.72	0.82	0.9	1.31	3.17	4.31			4.44	4	4.44	71	94	110	124	145	160	177	182			90	84		182	6	8	10	14	15	19	20			20	15	19
FT03	TM	13:15:00	25	16	36	2660	18.6	177	4.23	11	1.14	2.3	2.64	3.46	5.36	8.79	10.41				10.57	10.78	10.78	95	156	165	173	182	191	192				127	125		192	7	10	12	15	17	19				19	12	15
FT04	TM	14:00:00	24	20	110	4811	25.8333	167	3.41	13.7	1.08	1.74	1.75	1.92	2.38	3.47	5.64	8.2	12.75		12.69	13.39	13.39	66	129	137	151	161	167	178	189	195		118	115		195	8	10	11	13	14	17	19	20		20	13	14
FT05	TM	14:40:00	24	22	84	5713	28.4	172	2.55	18.1	1.09	1.1	0.95	1.08	1	1.18	1.46	2.54	4.95	7.06	7.9	7.87	7.9	64	103	110	121	130	146	160	172	182	189	126	117		189	6	8	9	10	12	14	16	18	20	20	14	16
FT06	TM	15:20:00	24	16	97	2931	19.6167	163	2.89	12.2	1.3	1.41	1.31	1.71	2.67	5.29	7.93				7.89	7.42	7.93	77	106	129	146	163	172	180				112	100		180	6	8	10	14	17	20				20	10	14
FT08	TM	14:00:00	24	16	61	2771	19.0167	159	2.75	11.7	1.11	1.37	1.35	1.7	3.1	7.92	10.18				10.01	9.98	10.18	72	129	138	149	161	179	184				102	91		184	7	10	12	15	19	20				20	12	15
FT09	TM	17:30:00	24	14	180	2500	18	173	2.7	11	1.06	1.22	1.24	1.9	4.5	11.93					12.73	12.57	12.73	78	133	148	165	183	196					112	108		196	7	11	13	15	20					20	13	15
FT10	TM	09:20:00	24	20	38	4411	24.6333	169	3.08	14.3	1.31	1.37	1.42	1.56	2	3.11	5.1	9.37	11.49		11.44	10.82	11.49	62	102	120	140	157	167	178	187	189		103	101		189	6	8	10	12	14	16	17	20		20	12	14
FT12	TM	11:30:00	25	16	60	2767	19	195	4.32	11.7	1.5	2.34	2.63	3.23	4.66	7.87	9.42				9.31	9.01	9.42	99	156	171	184	198	204	206				152	138		206	7	9	12	16	19	20				20	12	16
FT13	TM	12:50:00	25	18	60	3600	22	152	3.86	13.1	1.4	1.71	2.02	2.49	3.1	4.98	8.89	12.2			11.53	11.2	12.2	66	100	112	128	143	159	168	174			106	94		174	6	7	10	14	15	17	20			20	14	15
FT14	TM	18:00:00	24	18	60	3600	22	161	3.35	12	1.24	1.49	1.78	2.21	3.28	5.38	8.48	10.06			9.89	9.85	10.06	67	105	129	149	163	174	186	191			113	108		191	7	8	10	13	16	18	19			19	13	16
FT15	TM	1900-01-04 13:00:00	23	20	180	5200	27	168	2.76	17.1	1.34	1.21	1.1	1.18	1.26	1.45	2.02	3.76	7.42		8.41	7.96	8.41	54	99	113	125	139	153	163	173	184		102	96		184	6	8	9	12	14	16	17	20		20	16	17
FT16	TM	12:15:00	26	18	180	4200	24	167	3.25	14.1	1.41	1.54	1.6	1.71	2.16	3.21	5.61	11.87			11.08	10.27	11.87	73	106	119	134	152	167	180	192			127	123		192	6	8	10	12	15	17	20			20	12	15
FT17	TM	15:40:00	26	22	60	5567	28	171	2.97	16.2	1.29	1.46	1.36	1.43	1.47	1.89	2.97	5.04	8.76	12.16	12.76	12.95	12.95	58	98	128	142	149	159	170	181	191	193	128	119		193	6	9	11	13	15	16	18	19	20	20	15	16
FT01	RT	19:30:00	24	18	125	3925	23.0833	168	3.09	13	1.34	1.44	1.43	1.89	2.72	4.16	7.6	12.16			14.67	16.08	16.08	72	107	126	142	162	176	185	191			122	116		191	6	7	9	12	14	18	20			20	12	14
FT02	RT	12:15:00	18	18	60	3600	22	155	2.08	14.8	1.2	0.96	0.67	0.68	0.79	1.37	3.44	4.75			5.02	4.79	5.02	57	84	100	114	134	150	164	173			82	83		173	6	8	9	11	13	17	20			20	13	17
FT03	RT	11:15:00	17	16	54	2750	18.9	160	3.79	11.4	1.05	1.86	2.23	2.95	4.51	8.5	10.3				10.08	10.38	10.38	85	128	139	151	166	191	192				128	121		192	6	8	10	13	16	18				18	10	13
FT04	RT	10:15:00	16	20	126	4900	26.1	166	3.33	13.6	1.62	1.66	1.71	1.82	2.41	3.58	5.45	7.84	12.91		13.38	13.5	13.5	59	120	130	143	155	169	181	189	195		123	120		195	6	7	9	12	13	16	18	20		20	12	13
FT05	RT	11:15:00	16	22	65	5600	28.0833	165	2.63	17.8	1.33	1.18	1.19	1.14	1.16	1.25	1.69	2.87	6.1	7.6	8.48	7.95	8.48	70	89	105	118	128	143	154	167	181	185	101	98		185	6	6	7	7	8	10	14	16	19	19	10	14
FT06	RT	10:15:00	16	16	146	3150	20.4333	153	2.68	11.8	1.18	1.26	1.14	1.59	2.9	5.83	9.51				9.74	9.65	9.74	71	106	119	134	155	176	186				108	90		186	6	8	11	14	17	20				20	11	14
FT08	RT	15:45:00	21	16	68	2800	22.1333	169	3.28	11.1	1.36	1.62	1.79	2.42	4.48	9.25	12.37				13.04	12.7	13.04	90	142	153	166	173	180	184				124	114		184	6	8	11	15	18	20				20	11	15
FT09	RT	14:00:00	21	16	68	2800	22.1333	171	2.82	11.2	1.13	1.23	1.41	1.94	4.02	9.57	12.57				13.68	13.96	13.96	84	155	162	170	175	184	192				126	116		192	7	9	13	14	17	20				20	13	14
FT10	RT	11:40:00	22	20	45	4450	24.75	172	3.34	14	1.36	1.36	1.52	1.91	2.39	3.51	5.95	10.99	12.41		13.29	13.78	13.78	67	101	120	140	160	173	183	191	188		133	120		188	6	8	9	11	13	16	18	19		19	11	13
FT12	RT	12:15:00	23	16	101	2949	19.6833	196	3.89	11.9	1.13	1.66	2.33	2.64	4.01	7.28	9.24				9.88	10.02	10.02	108	155	168	185	198	204	209				165	145		209	6	7	9	13	16	20				20	9	13
FT13	RT	17:50:00	27	18	80	3700	22.3333	157	3.14	13.6	1.19	1.46	1.46	1.74	2.64	3.77	7.26	8.6			11.43	13.9	13.9	63	102	117	133	147	161	167	176			104	98		176	6	7	10	14	15	16	19			19	14	15
FT14	RT	18:30:00	25	18	90	3750	22.5	160	3.2	12.5	1.45	1.6	1.58	1.91	3.12	4.65	8.1	10.28			11.16	11.42	11.42	71	105	122	138	158	172	184	191			116	108		191	7	8	10	12	15	17	20			20	12	15
FT15	RT	16:25:00	17	22	41	5451	27.6833	169	2.74	17.4	1.28	1.6	1.51	1.31	1.31	1.43	1.94	3.47	7.51	9.34	9.84	10.23	10.23	62	92	103	114	131	143	161	173	183	184	115	105		184	6	7	8	10	13	15	16	19	20	20	15	16
FT16	RT	18:10:00	17	20	36	4400	24.6	164	2.86	14.2	1.16	1.17	1.27	1.36	1.72	2.88	5.2	10.07	12.03		10.3	10.91	12.03	63	93	107	125	146	162	176	182	186		129	118		193	6	6	9	12	14	16	19	20		20	12	14
FT17	RT	17:25:00	18	20	162	5100	26.7	174	3.13	16.3	1.69	1.62	1.47	1.58	1.61	2.19	3.06	4.98	8.57		10.1	9.99	10.1	72	90	107	127	145	159	173	181	182		116	112		182	6	8	9	11	13	15	17	19		19	13	15
15	3
Mean	3
SD	#DIV/0!
Min	3
Max	3
